# Supplementary material for: Comprehensive Evaluation of Mung Bean Germplasm Resources Based on DUS Test Characteristics
Source: Plants (Basel). 2026 Mar 18;15(6):932. doi: 10.3390/plants15060932 (PMC13030665; doi:10.3390/plants15060932)
Supplement: Supplementary file 1 [file plants-15-00932-s001.zip]

Archive with 1 entries (1 files):
- plants-4135747-supplementary.pdf
